# Supplementary material for: Antennal Transcriptome Screening and Identification of Chemosensory Proteins in the Double-Spine European Spruce Bark Beetle, Ips duplicatus (Coleoptera: Scolytinae)
Source: Int J Mol Sci. 2024 Sep 1;25(17):9513. doi: 10.3390/ijms25179513 (PMC11395090; doi:10.3390/ijms25179513)
Supplement: Supplementary file 1 [file ijms-25-09513-s001.zip]

Archive with 2 entries (2 files):
- Supplementary_File1_Johny_etal2024_v2.pdf
- Supplementary_File2_Johny_etal2024_v2.xlsx
