# Supplementary material for: Antennal Transcriptome Screening and Identification of Chemosensory Proteins in the Double-Spine European Spruce Bark Beetle, Ips duplicatus (Coleoptera: Scolytinae)
Source: Int J Mol Sci. 2024 Sep 1;25(17):9513. doi: 10.3390/ijms25179513 (PMC11395090; doi:10.3390/ijms25179513)
Supplement: Supplementary file 1 [file ijms-25-09513-s001.zip › Supplementary_File2_Johny_etal2024_v2.xlsx]

## Sheet: Supplementary Information S6 
Supplementary information for
Antennal transcriptome screening and identification of chemosensory proteins in the double-spine European spruce bark beetle, Ips duplicatus (Coleoptera: Scolytinae)
Jibin Johny, Ewald Große-Wilde, Blanka Kalinová, Amit Roy
Faculty of Forestry and Wood Sciences, Czech University of Life Sciences Prague, Kamýcká 129, Prague, 16500, Czech Republic
Supplementary Information S6.
Genbank accession numbers for the sequences used in phylogenetic analysis of OR, IRs, GRs, OBPs, CSPs, and SNMPs. Sequences that are not deposited in NCBI were excluded; and are available from the respective references cited in the materials and methods.
Contents:
Sheet 1: ORs
Sheet 2: IRs
Sheet 3: GRs
Sheet 4: OBPs
Sheet 5: CSPs
Sheet 6: SNMPs

## Sheet: ORs_ACN
Sequence name: ORs	ACN
DponOR1	XP_048523843
DponOR10NTE	XP_048519384
DponOR11NTE	XP_048516562
DponOR16	XP_048523288
DponOR18NTE	XP_048516528
DponOR19	XP_019762539
DponOR20	KAH1027463
DponOR22	XP_048517081
DponOR23	KAH1026240
DponOR24	XP_019773015
DponOR25	XP_019773011
DponOR26	XP_048518235
DponOR27JOI	XP_048525931
DponOR29	XP_048521958
DponOR3	XP_019757019
DponOR32	XP_019761187
DponOR33	KAH1029076
DponOR34	XP_048516767
DponOR35	XP_019765879
DponOR37	XP_048516751
DponOR38	XP_048517070
DponOR39	XP_019771152
DponOR4	KAH1019013
DponOR40	XP_019753281
DponOR47	KAH1001427
DponOR5	XP_019764582
DponOR50	KAH1016931
DponOR51	KAH1010536
DponOR55FIX	XP_019755730
DponOR56	AEE62970
DponOR57	XP_048523004
DponOR58JOI	XP_048520345
DponOR59	XP_048520331
DponOR60	KAH1010561
DponOR61	KAH1008286
DponOR62	KAH1002297
DponOR63	KAH1009068
DponOR64	XP_019762398
DponOR65	KAH1029073
DponOR66	KAH1006146
DponOR71NTE	XP_048521875
DponOR72NTE	XP_048519471
DponOR79NF	XP_048520310
DponOR8	XP_048521609
DponOR83	KAH1018916
DponOR9	XP_019768310
DponOrcoJOI	AFI45064
ItypOR23	QWY93913
ItypOR25	QWY93914
ItypOR27	QWY93915
ItypOR28	QWY93916
ItypOR29	QWY93917
ItypOR46	QOI12087
ItypOR49	QOI12088
ItypOR5	UQK85191
ItypOR6	UQK85192
ItypORco	QOI12086
RferOR1	QCS37752
RferOR10	KAF7269802
RferOR18	KAF7273704
RferOR22	KAF7284989
RferOR6	KAF7275560
RferOR7	QCS37751
RferOR8	KAF7275545
RpalOR1	QTG40723

## Sheet: IRs_ACN
Sequence name: IRs	ACN
Dpul|Dappu1	EFX89157
DpulIR25a	EFX86214
AplaIR8aNTE	XP_018332288
AplaIR68a	XP_018332417
AplaIR75bNC	XP_025832376
AplaIR75c	XP_018334160
AplaIR113	XP_025830770
TcasIR93a	XP_015840718
TcasIR64a.1	EFA07015
Tcas_nmdr	XP_969654
Tcas_AMPA1	XP_968786
Tcas_Kainate1	XP_966884
Tcas_Kainate5	KYB29342
Tcas_Kainate6	XP_974933
Tcas_Kainate2	XP_008201661
Tcas_Kainate4	KYB25025
Tcas_Kainate3	XP_966528
TcasIR8a	EFA00693
TcasIR25a	XP_008200796
TcasIR144	EFA02174
TcasIR100l	XP_967437
TcasIR100k	EFA11656
TcasIR100j	KYB26841
TcasIR100n	XP_015836758
TcasIR100e	XP_967265
TcasIR100f	KYB26841
TcasIR100g	XP_015836651
DmelGluRIIC	ACD81701
DmelGluRIIA	NP_523484
DmelGluRIIB	NP_523485
DmelClumsy	NP_001036373
DmelGluRIID	NP_651982
DmelGluRIIE	NP_001036733
DmelCG3822	NP_650925
DmelCG9935	NP_001036250
DmelCG11155	NP_651941
DmelGlu-R1	NP_476855
DmelGlu-R1B	NP_001303409
DmelNmdar2	NP_001014714
DmelNmdar1	NP_730940
DmelIR8a	NP_727328
DmelIR25a	NP_001260049
DmelIR21a	NP_001097043
DmelIR31a	NP_723585
DmelIR40a	NP_610140
DmelIR64a	ADU79035
DmelIR75a	NP_649012
DmelIR75b	NP_001137966
DmelIR75c	NP_649013
DmelIR75d	NP_649074
DmelIR76a	NP_001097647
DmelIR76b	NP_649176
DmelIR84a	NP_649720
DmelIR92a	NP_001097845
DmelIR93a	NP_650924
DmelIR7a	NP_572406
DmelIR7b	NP_572410
DmelIR7c	NP_001245572
DmelIR7d	NP_001138175
DmelIR7e	NP_001138176
DmelIR7f	NP_001138177
DmelIR7g	NP_001368933
DmelIR10a	NP_001096949
DmelIR11a	NP_572795
DmelIR20a	NP_608456
DmelIR41a	NP_995744
DmelIR47a	NP_610580
DmelIR47b	EDW47248
DmelIR48a	XP_039480865
DmelIR48b	NP_610697
DmelIR48c	NP_610700
DmelIR51a	XP_002033943
DmelIR51b	NP_725440
DmelIR52a	NP_611041
DmelIR52b	NP_725469
DmelIR52c	NP_725470
DmelIR52d	NP_611042
DmelIR54a	NP_611259
DmelIR56a	NP_725850
DmelIR56b	NP_001400982
DmelIR56c	NP_611431
DmelIR56d	NP_611432
DmelIR56e	EDX07838
DmelIR60a	NP_611901
DmelIR60b	NP_001137755
DmelIR60c	XP_033156747
DmelIR60d	NP_001137757
DmelIR60e	NP_611927
DmelIR60f	XP_033156748
DmelIR62a	NP_001033986
DmelIR67a	NP_648329
DmelIR67b	NP_648393
DmelIR67c	NP_729609
DmelIR68a	NP_648455
DmelIR68b	NP_648548
DmelIR85a	NP_649833
DmelIR87a	NP_650290
DmelIR94a	NP_732699
DmelIR94b	NP_732700
DmelIR94c	NP_732701
DmelIR94d	NP_001138099
DmelIR94e	NP_001097885
DmelIR94f	NP_732868
DmelIR94g	NP_651147
DmelIR94h	NP_651148
DmelIR100a	NP_651898

## Sheet: GRs_ACN
Sequence name: GRs	ACN
AplaGR10	XP_018334365
AplaGR13	XP_018325143
AplaGR19	XP_018324717
AplaGR25	XP_018327892
AplaGR26NC	XP_025831140
AplaGR2JOI	XP_025833204
AplaGR3	XP_018330796
AplaGR4	XP_018335552
AplaGR5	XP_018335527
AplaGR8NTE	XP_025832380
AplaGR9JOI	XP_025834950
DmelGR10a	NP_727523
DmelGR10b	NP_511121
DmelGR21a	Q9VPT1
DmelGR22a	NP_722733
DmelGR22b	NP_001014456
DmelGR22c	NP_722732
DmelGR22d	NP_001259882
DmelGR22e	NP_722731
DmelGR22f	NP_722729
DmelGR23a	NP_787965
DmelGR28a	NP_523504
DmelGR28b	NP_995642
DmelGR2a	NP_001162633
DmelGR32a	NP_523543
DmelGR33a	NP_525102
DmelGR36a	NP_724038
DmelGR36b	NP_724039
DmelGR36c	NP_724040
DmelGR39a_iA	NP_724332
DmelGR39a_iB	NP_724329
DmelGR39a_iC	NP_724330
DmelGR39a_iD	NP_724331
DmelGR39b	NP_724336
DmelGR43a	NP_523650
DmelGR47b	NP_725040
DmelGR57a	NP_523798
DmelGR58a	NP_726135
DmelGR58b	NP_523808
DmelGR58c	NP_726133
DmelGR59c	NP_726292
DmelGR59d	NP_611758
DmelGR59e	NP_788431
DmelGR59f	NP_788432
DmelGR5a	Q9W497
DmelGR61a	NP_001261226
DmelGR63a	Q9VZL7
DmelGR64a	NP_728920
DmelGR64b	NP_728921
DmelGR64c	NP_001246610
DmelGR64d	NP_001027105
DmelGR64e	NP_728923
DmelGR64f	NP_728924
DmelGR66a	NP_523971
DmelGR68a	NP_524027
DmelGR77a	NP_730560
DmelGR85a	NP_731426
DmelGR89a	NP_650555
DmelGR8a	NP_511097
DmelGR92a	NP_732489
DmelGR93a	NP_524442
DmelGR93b	NP_732664
DmelGR93c	NP_732665
DmelGR94a	NP_732816
DmelGR97a	NP_788747
DmelGR98a	NP_651564
DmelGR98b	NP_733213
DmelGR98c	NP_524531
DmelGR98d	NP_733214
DmelGR9a	NP_727392
DponGR1	XP_019764596
DponGR11	XP_048517325
DponGR14	XP_048516443
DponGR17	XP_048522083
DponGR2	XP_019760873
DponGR20b	KAH1000958
DponGR20c	KAH1000958
DponGR20d	KAH1006469
DponGR21	XP_019769494
DponGR23	XP_019761394
DponGR26b	XP_048516927
DponGR28a	XP_019773804
DponGR3	XP_019755108
DponGR30	XP_019759536
DponGR31a	XP_019768794
DponGR31b	XP_019768793
DponGR32JOI	KAH1027268
DponGR35a	KAH1014618
DponGR36	KAH1026249
DponGR39	XP_048526107
DponGR4	XP_019756417
DponGR40a	XP_019765994
DponGR41	XP_019760833
DponGR42	XP_048526718
DponGR43	KAH1011455
DponGR44	KAH1029858
DponGR46	XP_048525101
DponGR6	XP_048520674
DponGR7	XP_048520674
DponGR9	KAH1012604

## Sheet: OBPs_ACN
Sequence name: OBPs	ACN
AcupPBP	BAC06496
AoctPBP	BAC06497
AosaPBP	AAC63437
AplaOBP10	XP_018331136
AplaOBP11	XP_018328796
AplaOBP12	XP_018333762
AplaOBP13	XP_018324649
AplaOBP14FIX	XP_018334538
AplaOBP1FIX	XP_025837222
AplaOBP2	XP_018332589
AplaOBP3FIX	XP_025829930
AplaOBP5	XP_018334074
AplaOBP7	XP_018328797
AplaOBP9	XP_018328798
CbowOBP1	ALR72489
CbowOBP10	ALR72498
CbowOBP11	ALR72499
CbowOBP12	ALR72500
CbowOBP13	ALR72501
CbowOBP14	ALR72502
CbowOBP15	ALR72503
CbowOBP16	ALR72504
CbowOBP17	ALR72505
CbowOBP18	ALR72506
CbowOBP19	ALR72507
CbowOBP2	ALR72490
CbowOBP20	ALR72508
CbowOBP21	ALR72509
CbowOBP22	ALR72510
CbowOBP23	ALR72511
CbowOBP24	ALR72512
CbowOBP25	ALR72513
CbowOBP3	ALR72491
CbowOBP4	ALR72492
CbowOBP5	ALR72493
CbowOBP6	ALR72494
CbowOBP7	ALR72495
CbowOBP8	ALR72496
CbowOBP9	ALR72497
DmelOBP18a	NP_573350
DmelOBP19a	NP_728338
DmelOBP19d	NP_523421
DmelOBP22a	NP_001014457
DmelOBP28a	NP_523505
DmelOBP44a	NP_001286186
DmelOBP46a	NP_610574
DmelOBP47a	NP_995810
DmelOBP49a	NP_610812
DmelOBP50a	NP_995832
DmelOBP50b	NP_725386
DmelOBP51a	NP_725436
DmelOBP56a	NP_611442
DmelOBP56b	NP_611443
DmelOBP57a	NP_725966
DmelOBP57b	NP_001286632
DmelOBP58b	NP_611709
DmelOBP59a	NP_788429
DmelOBP69a	NP_524039
DmelOBP73a	NP_001334711
DmelOBP83a	NP_001287190
DmelOBP83b	NP_524242
DmelOBP83cd	NP_649612
DmelOBP84a	NP_001097700
DmelOBP85a	NP_001334691
DmelOBP8a	NP_727322
DmelOBP93a	NP_650945
DmelOBP99a	NP_001287586
DmelOBP99b	NP_001263078
Dmel_lush	NP_001163468
DponOBP1	XP_019773433
DponOBP10	XP_019764238
DponOBP11	XP_019758057
DponOBP12	XP_019766621
DponOBP13	XP_019758180
DponOBP14	ERL92934
DponOBP15	XP_019761323
DponOBP16	XP_019765705
DponOBP18	AEE63392
DponOBP19	XP_019758178
DponOBP2	XP_019764271
DponOBP21	XP_019771565
DponOBP22	XP_019758179
DponOBP25	XP_019758050
DponOBP26	XP_019768940
DponOBP27	XP_019766773
DponOBP28	XP_019758052
DponOBP3	XP_048524157
DponOBP30	XP_019758056
DponOBP31	XP_019767951
DponOBP33	XP_019766074
DponOBP35	XP_019757838
DponOBP36	XP_019758053
DponOBP37	ENN83164
DponOBP38	ENN78798
DponOBP39	KAH1014629
DponOBP4	XP_019758045
DponOBP40	XP_048521655
DponOBP5	AEE62783
DponOBP6a	AFI45061
DponOBP6b	XP_019763445
DponOBP7a	XP_019758055
DponOBP7b	XP_019758054
DponOBP8	AGI05175
DponOBP9	XP_019758051
PjapPBP	AAC63436
RferOBP107	AVR54529
RferOBP1253	ANE37547
RferOBP14025	KAF7283252
RferOBP14511	KAF7282955
RferOBP16551	KAF7280553
RferOBP1689	ANE37549
RferOBP1768	AVR54526
RferOBP1917	ANE37553
RferOBP19755	KAF7286793
RferOBP23	AVR54528
RferOBP2374	KAF7272396
RferOBP257	ANE37545
RferOBP272	ANE37552
RferOBP28119	AMK48596
RferOBP29	KAF7281467
RferOBP29381	KAF7272388
RferOBP3199	KAF7287927
RferOBP3213	AVR54530
RferOBP33721	KAF7287083
RferOBP382	KAF7272385
RferOBP3997	KAF7272387
RferOBP446	ANE37551
RferOBP7073	KAF7272398
RferOBP77	KAF7272386
RferOBP8586	KAF7272384
RferOBP9136	KAF7272399
RferOBP981	KAF7272397
RferOBPu1	AVR54527
RferOBPu2	KAF7272391
RferOBPu3	KAF7272392
RpalOBP10	QTG40725
RpalOBP2	AAD31883
RpalOBP4	AAQ96921
RpalOBP4.1	QTG40724
TcasOBP1	XP_001813225
TcasOBP10	XP_975684
TcasOBP11	XP_008194655
TcasOBP12	XP_969035
TcasOBP13	EFA02858
TcasOBP14	XP_001813655
TcasOBP15	XP_008200270
TcasOBP16	EFA02853
TcasOBP17	XP_968815
TcasOBP18	XP_008191624
TcasOBP19	XP_008191538
TcasOBP2	XP_015836451
TcasOBP20	XP_015836452
TcasOBP23	XP_008197784
TcasOBP24	XP_008194201
TcasOBP3	XP_001813376
TcasOBP4	EFA05742
TcasOBP5	XP_015836450
TcasOBP6	XP_015835847
TcasOBP7	EFA04593
TcasOBP9	XP_008197708
TcasOBPC02	XP_015837507
TcasOBPC03	EFA07546
TcasOBPC04	XP_975685
TcasOBPC05	EFA07543
TcasOBPC06	EFA07548
TcasOBPC07	EFA07547
TcasOBPC08	EFA07638
TcasOBPC09	EFA07429
TcasOBPC10	XP_008198816
TcasOBPC11	XP_967799
TcasOBPC12	XP_967877
TcasOBPC13	XP_008198817
TcasOBPC14	XP_970331
TcasOBPC15	XP_015834820
TcasOBPC16	NP_001137375
TcasOBPC17	NP_001137374
TcasOBPC18	XP_001812978
TcasOBPC19	XP_015839339
TcasOBPC20	EFA01425
TcasOBPC21	XP_001813665
TcasOBPc01	XP_975687
TyunOBP1	AMP19483
TyunOBP10	AMP19492
TyunOBP11	AMP19493
TyunOBP12	AMP19494
TyunOBP2	AMP19484
TyunOBP3	AMP19485
TyunOBP4	AMP19486
TyunOBP5	AMP19487
TyunOBP6	AMP19495
TyunOBP7	AMP19489
TyunOBP8	AMP19490
TyunOBP9	AMP19491

## Sheet: CSPs_ACN
Sequence name: CSPs	ACN
AglaCSP1	XP_018563005
AglaCSP10	XP_018562993
AglaCSP11	XP_018562994
AglaCSP13	XP_018563014
AglaCSP14	XP_018563013
AglaCSP15	XP_018562995
AglaCSP16	XP_018563006
AglaCSP17NTE	XP_018574525
AglaCSP2	XP_018562998
AglaCSP3	XP_018563025
AglaCSP4	XP_018562997
AglaCSP5	XP_018563034
AglaCSP6	XP_018563067
AglaCSP7	XP_018563054
AglaCSP8	XP_018563055
AglaCSP9	XP_018563053
Amelcsp1	NP_001071288
Amelcsp2	NP_001071278
Amelcsp3	NP_001011583
Amelcsp4	NP_001071282
Amelcsp5	NP_001072129
Amelcsp6	NP_001071287
Amelcsp6iX1	XP_016768084
Bmorcsp1	NP_001037065
Bmorcsp10	NP_001037064
Bmorcsp11	NP_001091779
Bmorcsp12	NP_001091780
Bmorcsp13	NP_001037180
Bmorcsp14	NP_001037192
Bmorcsp15	NP_001091781
Bmorcsp16	NP_001091782
Bmorcsp2	NP_001091778
Bmorcsp3	NP_001037063
Bmorcsp4	NP_001037052
Bmorcsp5	NP_001037062
Bmorcsp6	NP_001037400
Bmorcsp7	NP_001037068
Bmorcsp8	NP_001037067
Bmorcsp9	NP_001037069
CjapCSP1	BAS29775
CjapCSP12	BAS29780
CjapCSP2	BAS29776
CjapCSP3	BAS29777
CjapCSP4	BAS29778
CjapCSP6	XP_011258406
CjapCSP7	BAS29779
CmarCSP	CRL05240
CmarCSP1	CRL03241
CmarCSP3	CRL01804
CmarCSP4	CRL01808
CmarCSP5	CRL06707
DmelcspA_29a	NP_788004
DmelcspA_46a	NP_001027399
DmelcspA_56a	NP_001027438
DmelcspA_75a	NP_649035
DmelcspA_7a	NP_572395
DmelcspA_84a	NP_001027150
DmelcspA_86a	NP_001027174
DmelcspA_87a	NP_650280
DmelcspA_98a	NP_652269
DmelcspB_38a	NP_995736
DmelcspB_38b	NP_995735
DmelcspB_38c	NP_610061
DmelcspB_42a	NP_995765
DmelcspB_42b	NP_995763
DmelcspB_53a	NP_001014530
DmelcspB_53b	NP_001014531
DmelcspB_74a	NP_001027134
DmelcspB_93a	NP_650970
DmelcspB_93b	NP_732641
DponCSP1	XP_019758108
DponCSP10	XP_048525284
DponCSP11	XP_019758284
DponCSP12	XP_019758229
DponCSP2	XP_019757984
DponCSP3	XP_019758231
DponCSP4	XP_019758283
DponCSP6JOI	XP_048523663
DponCSP7	XP_019758230
DponCSP8JOI	XP_019757982
DponCSP9	XP_019762433
DpulCSP1	ABH88166
DpulCSP2	ABH88167
TcasCSP1	NP_001039273
TcasCSP10	NP_001039278
TcasCSP11	NP_001039279
TcasCSP12	NP_001039280
TcasCSP13	NP_001039281
TcasCSP14	NP_001039282
TcasCSP15	NP_001039291
TcasCSP17	NP_001039284
TcasCSP18	NP_001039286
TcasCSP19	NP_001039276
TcasCSP2	NP_001039277
TcasCSP20	NP_001039274
TcasCSP4	NP_001039285
TcasCSP5	NP_001039287
TcasCSP6	NP_001039288
TcasCSP7	NP_001039289
TcasCSP8	NP_001039290
TcasCSP9	NP_001039283

## Sheet: SNMPs_ACN
Sequence name: SNMPs	ACN
AglaSNMP1a	XP_018561398
AglaSNMP1b	XP_018561398
AglaSNMP2a	XP_018566912
AglaSNMP2b	XP_018566911
AtumSNMP1b_1	XP_049825924
AtumSNMP2a	XP_019867287
AtumSNMP2b_1	XP_019867280
Bmor_SNMP1	NP_001037186
Bmor_SNMP2b	XP_004933211
BmorSNMP2a	XP_037870749
CsepSNMP1b	XP_044749433
DmelCRQ	NP_787957
DmelSNMP1	NP_001262803
DmelSNMP2	NP_001163372
DponSNMP1a	XP_048523451
DponSNMP1b	XP_019756753
DponSNMP2a	XP_048525334
DponSNMP2b	XP_019770844
DvirSNMP1b	XP_050507509
DvirSNMP2b	XP_028134254
HsSNMP1XP	XP_011149887
HsSNMP1XP	XP_019699898
LdecSNMP2a	XP_023025981
MsexSNMP1	XP_037293405
MsexSNMP2	XP_030022785
MsexSNMP2	XP_030032387
NvesSNMP1	XP_017775707
NvesSNMP2	XP_017781871
OborSNMP3	KRT85521
SorySNMP1a	XP_030745476
SorySNMP1b	XP_030745476
SorySNMP2a	XP_030753770
SorySNMP2b	XP_030753788
TcasSNMP2a	XP_008198962
TcasSNMP2b_1	KYB28339
TcasSNMP3a	XP_015834792
